# Supplementary material for: Low Fat Yoghurts Produced with Different Protein Levels and Alternative Natural Sweeteners
Source: Foods. 2024 Jan 12;13(2):250. doi: 10.3390/foods13020250 (PMC10814987; doi:10.3390/foods13020250)
Supplement: Supplementary file 1 [file foods-13-00250-s001.zip]

Archive with 1 entries (1 files):
- foods-2786109-supplementary.pdf
